# Supplementary material for: Genome-Wide Dissection of the CRF Gene Family in Brassica napus Indicates that BnaCRF8s Specifically Regulate Root Architecture and Phosphate Homeostasis against Phosphate Fluctuation in Plants
Source: Int J Mol Sci. 2020 May 22;21(10):3660. doi: 10.3390/ijms21103660 (PMC7279159; doi:10.3390/ijms21103660)
Supplement: Supplementary file 1 [file ijms-21-03660-s001.zip]

Archive with 4 entries (3 files):
- Supplementary Files/Figures S1-S8.pdf
- Supplementary Files/Table S1 characteristics.xlsx
- Supplementary Files/Table S2 Primers.docx
- Supplementary Files/
