# Supplementary material for: Genome-Wide Dissection of the CRF Gene Family in Brassica napus Indicates that BnaCRF8s Specifically Regulate Root Architecture and Phosphate Homeostasis against Phosphate Fluctuation in Plants
Source: Int J Mol Sci. 2020 May 22;21(10):3660. doi: 10.3390/ijms21103660 (PMC7279159; doi:10.3390/ijms21103660)
Supplement: Supplementary file 1 [file ijms-21-03660-s001.zip › Supplementary Files/Table S1 characteristics.xlsx]

## Sheet: Sheet1
Table S1: CRF family genes identified in Brassica napus
Gene ID	Gene name	Chromosome	Gene length (bp)	Protein length (aa)	Gene position		Exon/Intron	Protein properties						Subcellular location (WoLF PSORT)	Best hit in Arabidopsis
					Start	End		Formula	MW ( KDa )	PI	Instability index	Aliphatic index	GRAVY		Gene name	Gene ID
BnaA03g24540D	BnaA3.CRF1	A03	906	277	11821472	11822377	2/1	C1332H2078N364O432S7	30.3277	5.12	54.62	60.14	-0.53	nucleus	AtCRF1	AT4G11140
BnaC03g29310D	BnaC3.CRF1	C03	906	277	17510128	17511033	2/1	C1326H2063N365O431S7	30.2385	5.09	55.03	58.77	-0.549	nucleus
BnaA01g13420D	BnaA1.CRF2	A01	948	315	6830329	6831276	1/0	C1535H2423N425O492S6	34.896	5.34	62	70.54	-0.538	nucleus	AtCRF2	AT4G23750
BnaA03g46240D	BnaA3.CRF2	A03	933	296	23700255	23701187	2/1	C1462H2277N411O457S3	33.0198	5.5	63.51	69.83	-0.557	nucleus
BnaC01g15610D	BnaC1.CRF2	C01	969	322	10709498	10710466	1/0	C1551H2445N433O508S6	35.4784	5.1	63.69	67.24	-0.591	nucleus
BnaC07g38490D	BnaC7.CRF2	C07	945	314	39823344	39824288	1/0	C1534H2394N430O482S4	34.7007	5.67	64.79	66.46	-0.577	nucleus
BnaA02g10340D	BnaA2.CRF3	A02	1132	351	5285382	5286513	1/0	C1718H2667N477O581S11	39.6525	4.62	74.31	60.51	-0.756	nucleus	AtCRF3	AT5G53290
BnaA03g12320D	BnaA3.CRF3	A03	1109	342	5607387	5608495	1/0	C1694H2623N463O564S11	38.8518	4.67	68.22	61.23	-0.729	nucleus
BnaC02g14430D	BnaC2.CRF3	C02	1050	349	9853122	9854171	1/0	C1714H2643N473O575S9	39.3642	4.63	71.9	58.34	-0.773	nucleus
BnaC03g14960D	BnaC3.CRF3	C03	1117	337	7314912	7316028	2/1	C1673H2591N453O557S12	38.3474	4.64	65.68	65.68	-0.695	nucleus
BnaCnng38100D	BnaCn.CRF3	Cnn	1089	362	36638520	36639608	1/0	C1799H2775N495O593S11	41.1784	4.71	69.24	57.62	-0.799	nucleus
BnaA03g48910D	BnaA3.CRF4	A03	978	325	25137422	25138399	1/0	C1620H2527N441O523S12	36.9342	4.84	73.73	70.4	-0.632	nucleus	AtCRF4	AT4G27950
BnaA08g13940D	BnaA8.CRF4	A08	987	328	11929169	11930155	1/0	C1647H2597N445O526S9	37.3369	4.81	62.2	78.38	-0.591	nucleus
BnaAnng36370D	BnaAn.CRF4	Ann	1014	337	41280315	41281328	1/0	C1687H2602N458O539S11	38.2766	4.95	64.13	64.13	-0.735	nucleus
BnaC07g41100D	BnaC7.CRF4	C07	975	324	41105587	41106561	1/0	C1626H2537N441O524S11	37.0003	4.75	70.42	73.02	-0.627	nucleus
BnaC08g12710D	BnaC8.CRF4	C08	987	328	17838966	17839952	1/0	C1639H2583N443O529S9	37.2467	4.78	66.15	76.92	-0.603	nucleus
BnaCnng73120D	BnaCn.CRF4	Cnn	1014	337	73592892	73593905	1/0	C1691H2625N457O536S12	38.3179	4.96	61.12	68.81	-0.686	nucleus
BnaA05g01500D	BnaA5.CRF5	A05	980	269	869266	870245	1/0	C1332H2093N371O404S7	29.9929	7.62	63.6	73.27	-0.468	nucleus	AtCRF5	AT2G46310
BnaC03g25680D	BnaC3.CRF5	C03	854	254	14415301	14416154	3/2	C1251H1937N345O404S8	28.53	5.07	53.45	61.1	-0.671	nucleus
BnaC04g01080D	BnaC4.CRF5	C04	844	273	904940	905783	1/0	C1345H2104N382O416S8	30.5382	7.62	58.57	64.69	-0.621	nucleus
BnaA07g38140D	BnaA7.CRF6	A07	855	284	1494132	1494986	1/0	C1401H2179N397O435S6	31.7364	5.73	55.43	57.71	-0.733	nucleus	AtCRF6	AT3G61630
BnaA09g39350D	BnaA9.CRF6	A09	852	283	27899462	27900313	1/0	C1415H2165N391O456S4	32.0783	4.77	71.99	59.89	-0.783	nucleus
BnaC06g42850D	BnaC6.CRF6	C06	864	287	2398812	2399675	1/0	C1414H2189N395O442S7	32.0187	5.3	55.59	60.17	-0.678	nucleus
BnaC08g31500D	BnaC8.CRF6	C08	1033	288	30864603	30865635	1/0	C1436H2197N393O464S4	32.5188	4.65	72.46	61.91	-0.767	nucleus
BnaA08g20700D	BnaA8.CRF7	A08	1035	158	15517996	15519030	1/0	C748H1222N238O233S4	17.41	9.91	40.81	57.53	-0.88	nucleus	AtCRF7	At1g22985
BnaAnng35170D	BnaAn.CRF7	Ann	444	147	39965631	39966074	1/0	C716H1153N217O212S2	16.26	9.93	49.26	70.41	-0.632	cyto
BnaC07g13400D	BnaC7.CRF7	C07	468	155	19005195	19005662	1/0	C753H1206N226O224S3	17.11	9.9	47.76	63.68	-0.654	nucleus
BnaC08g06130D	BnaC8.CRF7	C08	486	161	8645850	8646335	1/0	C760H1245N243O238S3	17.69	10	41.25	61.3	-0.845	nucleus
BnaA02g35550D	BnaA2.CRF8	A02	834	167	356250	357083	1/0	C804H1309N251O246S5	18.588	9.58	48.12	67.9	-0.654	nucleus	AtCRF8	AT1G71130
BnaA07g23650D	BnaA7.CRF8	A07	649	165	17743299	17743947	1/0	C805H1306N246O240S4	18.3989	9.8	50.54	72.3	-0.616	nucleus
BnaC02g20580D	BnaC2.CRF8	C02	829	164	17111886	17112714	1/0	C789H1286N242O241S6	18.2107	9.44	51.66	67.93	-0.597	nucleus
BnaCnng17120D	BnaCn.CRF8	Cnn	498	165	16069826	16070323	1/0	C801H1302N248O242S4	18.4069	9.84	49.16	70.55	-0.645	nucleus
BnaA02g13950D	BnaA2.CRF10	A02	1210	316	7767126	7768335	1/0	C1505H2372N416O501S11	34.6625	4.62	48.61	70.73	-0.532	nucleus	AtCRF10	AT1G68550
BnaA07g24590D	BnaA7.CRF10a	A07	1119	315	18399051	18400169	1/0	C1542H2415N421O498S8	35.0761	4.8	54.44	71.14	-0.586	Golgi apparatus
BnaA07g27210D	BnaA7.CRF10b	A07	1101	304	19792908	19794008	1/0	C1483H2310N402O481S7	33.6914	4.91	54.46	64.57	-0.627	plas
BnaAnng20260D	BnaAn.CRF10	Ann	1124	313	22052997	22054120	1/0	C1507H2378N416O496S14	34.7087	4.68	53.23	69.2	-0.56	nucleus
BnaC06g25810D	BnaC6.CRF10a	C06	954	317	27493975	27494928	1/0	C1543H2417N423O505S8	35.2301	4.77	58.77	69.81	-0.591	Golgi apparatus
BnaC06g30140D	BnaC6.CRF10b	C06	1106	301	30976375	30977480	1/0	C1483H2301N403O479S6	33.6323	4.97	47.64	63.22	-0.65	nucleus
BnaA02g27680D	BnaA2.CRF11	A02	1315	253	20444917	20446231	2/1	C1246H1936N348O401S8	28.46	5.22	52.37	68.26	-0.629	nucleus	AtCRF11	AT3G25890
BnaA06g33270D	BnaA6.CRF11	A06	1276	317	22013904	22015179	1/0	C1531H2418N418O498S13	35.0653	5.03	50.5	70.22	-0.541	nucleus
BnaC02g35790D	BnaC2.CRF11	C02	1569	315	38688194	38689762	2/1	C1543H2438N426O492S13	35.25	5.61	52.91	75.9	-0.527	nucleus
BnaC07g23080D	BnaC7.CRF11	C07	1269	313	29726650	29727918	1/0	C1511H2389N409O493S13	34.5898	5.01	47.19	71.41	-0.509	nucleus
BnaA09g28560D	BnaA9.CRF12	A09	540	179	21482123	21482662	1/0	C874H1347N225O282S6	19.71	4.5	41.06	74.75	-0.376	nucleus	AtCRF12	AT1G25470
BnaC05g20650D	BnaC5.CRF12	C05	913	248	14045421	14046333	1/0	C1217H1903N329O382S10	27.576	5.25	47.89	74.4	-0.463	nucleus
